# Supplementary material for: A Potential Prognostic Gene Signature Associated with p53-Dependent NTRK1 Activation and Increased Survival of Neuroblastoma Patients
Source: Cancers (Basel). 2024 Feb 8;16(4):722. doi: 10.3390/cancers16040722 (PMC10886603; doi:10.3390/cancers16040722)
Supplement: Supplementary file 1 [file cancers-16-00722-s001.zip]

Archive with 3 entries (3 files):
- cancers-2821578 - Supplementary Figure .pdf
- cancers-2821578 - Supplementary Methods.pdf
- resubmitted supplementary table.pdf
